# Supplementary material for: A﻿ TMPRSS2 inhibitor acts as a pan-SARS-CoV-2 prophylactic and therapeutic
Source: Nature. 2022 Mar 28;605(7909):340–8. doi: 10.1038/s41586-022-04661-w (PMC9095466; doi:10.1038/s41586-022-04661-w)
Supplement: Supplementary file 5 — Source Data Fig. 1 [file 41586_2022_4661_MOESM5_ESM.xlsx]

## Sheet: 1B
TMPRSS2 activity (%)
Experiment # / Compound	TMPRSS2	TMPRSS2-S441A	Cm	N-0100	N-0130	N-0438	N-0678	N-0676	N-0386	N-1296	N-0385
N1	104.544	-2.23008	51.0758	113.572	32.9396	13.9794	91.6478	95.6684	22.2147	93.2686	12.847
N2	103.881	-3.27375	41.2255	108.611	22.7789	10.6206	104.935	87.7074	27.837	83.3862	18.5887
N3	100.532	2.34897	43.3144	101.926	30.45	24.0144	97.8749	100.707	33.2674	77.4595	21.0267

## Sheet: 1C
Representative curves shown in Figure 1C					IC50 determined from independant experiments
	TMPRSS2 relative activity			N-0385	IC50
Log[N-0385] (M)	Technical duplicates			N1	4.313e-10
1e-06	8.09251	11.2407		N2	9.777e-10
2e-07	10.9017	14.397		N3	3.2e-09
4e-08	11.1761	14.3486		N4	2.965e-09
8e-09	32.035	32.4952		Mean	1.8935e-09
1.6e-09	69.7086	73.8658		SD	1.394e-09
3.2e-10	81.357	90.1235
6.4e-11	102.321	113.017
1.28e-11	90.285	99.7457
	TMPRSS2 relative activity			N-0385(OH)	IC50
Log[N-0385(OH)] (M)	Technical duplicates			N1	6.141e-05
4e-07	89.6313	92.5628		N2	2.294e-05
8e-08	89.0786	93.0665		N3	1.276e-05
1.6e-08	83.1456	88.4279		Mean	3.237e-05
3.2e-09	90.5618	97.3134		SD	2.566e-05
6.4e-10	92.4509	96.8236
1.28e-10	103.267	108.62
2.56e-11	91.8072	111.271
	TMPRSS2 relative activity			Camostat	IC50
Log[Camostat] (M)	Technical duplicates			N1	3.377e-09
3e-07	15.5491	18.1783		N2	1.426e-08
6e-08	29.9465	33.1841		N3	7.361e-09
1.2e-08	49.8718	49.2069		N4	4.487e-08
2.4e-09	71.7396	72.3176		Mean	1.7467e-08
4.8e-10	91.843	97.7967		SD	1.881e-08
9.6e-11	100.043	105.719
1.92e-11	101.895	106.627
	TMPRSS2 relative activity			N-0130	IC50
Log[N-0130] (M)	Technical duplicates			N1	1.737e-09
1e-06	5.31747	4.66452		N2	2.867e-09
5e-07	-1.45977	-0.318973		N3	4.695e-09
1e-07	0.934404	1.22711		Mean	3.09967e-09
2e-08	26.2346	28.2385		SD	1.493e-09
4e-09	48.3901	50.7993
8e-10	84.4379	85.0608
3.2e-11	95.7258	93.264
	TMPRSS2 relative activity			N-0386	IC50
Log[N-0386] (M)	Technical duplicates			N1	8.9e-09
1e-07	3.84511	5.39672		N2	2.37e-09
2e-08	12.6029	14.72		N3	5.756e-10
4e-09	40.541	44.0423		Mean	3.94853e-09
8e-10	75.613	77.2098		SD	4.381e-09
1.6e-10	87.189	91.396
3.2e-11	90.921	95.1009
	TMPRSS2 relative activity			N-0438	IC50
Log[N-0438] (M)	Technical duplicates			N1	2.255e-09
1e-07	0.754362	1.54152		N2	1.391e-08
2e-08	4.26597	6.22075		N3	7.064e-09
4e-09	35.2539	37.178		N4	1.341e-09
8e-10	70.1907	73.6892		N5	1.282e-09
1.6e-10	86.6686	86.7823		Mean	5.1704e-09
3.2e-11	102.504	103.881		SD	5.437e-09

## Sheet: 1D
Individual Ki - M
Compound / Protease	Matriptase			Hepsin			Desc1			Thrombin			Furin			Cathepsin L
Camostat	6.79e-09	5.15e-09	4.979e-09	5.96e-09	3.948e-09	2.727e-09	7.88e-09	7.727e-09	1.846e-09	6.38e-07	6.56e-07	5.69e-07	> 1,00E-05	> 1,00E-05	> 1,00E-05	> 1,00E-05	> 1,00E-05	> 1,00E-05
N-00130	1.536e-10	9.536e-11	1.534e-10	2.209e-10	3.226e-10	6.064e-10	1.638e-08	3.789e-08	3.045e-08	7.559e-06	> 1,00E-05	7.136e-06	> 1,00E-05	> 1,00E-05	> 1,00E-05	> 1,00E-05	> 1,00E-05	> 1,00E-05
N-00438	1.207e-09	1.022e-09	1.092e-09	4.774e-10	6.031e-10	4.885e-10	3.427e-08	2.758e-08	2.982e-08	> 1,00E-05	> 1,00E-05	> 1,00E-05	> 1,00E-05	> 1,00E-05	> 1,00E-05	> 1,00E-05	> 1,00E-05	> 1,00E-05
N-00386	5.311e-10	4.044e-10	5.834e-10	8.449e-10	3.105e-10	6.332e-10	1.11e-08	7.277e-09	8.991e-09	> 1,00E-05	> 1,00E-05	> 1,00E-05	> 1,00E-05	> 1,00E-05	> 1,00E-05	7.717e-06	7.583e-06	7.866e-06
N-00385	2.585e-09	2.065e-09	3.241e-09	6.619e-10	3.103e-10	7.351e-10	2.529e-08	1.694e-08	3.461e-08	8.766e-06	9.047e-06	> 1,00E-05	> 1,00E-05	> 1,00E-05	> 1,00E-05	9.701e-06	9.056e-06	3.833e-06	2.574e-06
	N1	N2	N3	N1	N2	N3	N1	N2	N3	N1	N2	N3	N1	N2	N3	N1	N2	N3	N4
