# Supplementary material for: A﻿ TMPRSS2 inhibitor acts as a pan-SARS-CoV-2 prophylactic and therapeutic
Source: Nature. 2022 Mar 28;605(7909):340–8. doi: 10.1038/s41586-022-04661-w (PMC9095466; doi:10.1038/s41586-022-04661-w)
Supplement: Supplementary file 6 — Source Data Fig. 2 [file 41586_2022_4661_MOESM6_ESM.xlsx]

## Sheet: Figure 2a
	Nucleocapsid		dsRNA
Mock infected	0.018131	0.036572	1.07496	0.074103
DMSO	94.0633	90.7868	95.4765	93.1784
Cm	8.61153	24.2399	17.4079	31.7604
N-0100	59.9825	100	53.1735	98.3497
N-0130	2.41881	11.8709	3.58318	18.343
N-0438	4.60963	18.8861	14.5614	27.1131
N-0678	70.7269	93.9071	64.9837	89.8579
N-0676	41.1773	66.0403	33.6131	60.7909
N-0386	0.122918	1.4208	0.203662	0
N-1296	31.7311	81.7299	37.1641	78.8536
N-0385	1.14019	1.54217	2.01093	2.80846
N-0385(OH)	67.4057	91.7182	60.8663	93.4144

## Sheet: Figure 2b
log [C] (nM)	Cm			N-0385			N-0385(OH)			N-0386			N-0438			N-0130
	Mean	SD	N	Mean	SD	N	Mean	SD	N	Mean	SD	N	Mean	SD	N	Mean	SD	N
3	0.226715	0.200798	3	1.46929	2.02542	6	72.2184	31.9677	4	2.83261	5.97905	5	3.62734	4.16624	4	0.802318	1.35748	3
2.30103	0.842842	0.858402	3	5.44552	11.8301	6	90.4217	9.77228	4	6.99746	11.2152	5	28.0955	19.5879	4	5.2153	7.03142	3
1.60206	24.9288	10.4392	3	7.16133	12.744	6	68.5403	32.1009	4	7.72741	12.601	5	44.3084	11.8922	4	39.6362	40.968	3
0.90309	76.973	9.25169	3	18.4653	23.1301	6	92.6293	20.2638	4	26.1724	21.8446	5	62.8653	13.3521	4	82.4234	14.3802	2
0.20412	84.468	17.0138	3	56.2346	28.7586	6	76.2535	27.6071	4	63.391	11.0245	5	87.8313	9.64267	4	93.6494	8.98108	2
-0.49485	80.5882	5.31114	3	74.438	32.9645	5	87.0011	22.8423	4	81.0636	23.4767	5	89.252	12.7617	4	100	0	2
-1.19382	94.4767	9.56669	3	85.6866	25.6416	5	84.82	8.68041	4	95.046	10.1065	5	94.5427	4.75147	4	97.2147	3.93908	2

## Sheet: Figure 2c
	40 nM																		200 nM
Mock infected																			1000	1000	1000	1000	1000	1000	1000	1000	1000	1000	1000	1000	1000	1000	1000	1000	1000	1000	1000	1000
SARS-CoV-2																			80000	220000	140000	350000	450000	350000	400000	390000	440000	266400	499500	532800	990000	220000	690000	240000	740000	1040000	1060000
Cm	1000	80000	1000		330000	30000	10000	170000	1000	11000	1000	11000	1000	20000	1000	10000			1000	1000	1000	1000	40000	10000	10000	10000	1000	1000	1000	1000	1000	130000	30000	20000
N-0385	1000	1000	1000	1000	1000	1000	10000	1000	33333	1000	1000	1000	22000	33000	22000	132000	10000	1000	1000	1000	1000	1000	1000	1000	10000	20000	1000	11111	1000	10000	40000	30000	10000	10000	10000	10000	20000
N-0385(OH)	240000	310000	190000	70000	310000	400000	350000	264000	242000	1067000	627000	715000	1050000	440000					200000	150000	150000	30000	500000	500000	500000	780000	594000	500000	286000	190000	950000

## Sheet: Figure 2d
Mock infected	DMSO	N-0385	N-0385(OH)
0	100	0.187018	80.5882
0	100	0.374036	78.8288
0	100	0
