# Supplementary material for: A﻿ TMPRSS2 inhibitor acts as a pan-SARS-CoV-2 prophylactic and therapeutic
Source: Nature. 2022 Mar 28;605(7909):340–8. doi: 10.1038/s41586-022-04661-w (PMC9095466; doi:10.1038/s41586-022-04661-w)
Supplement: Supplementary file 7 — Source Data Fig. 3 [file 41586_2022_4661_MOESM7_ESM.xlsx]

## Sheet: Figure 3c
log [C] (nM)	SB2					UK					SA					Brazil				India
3	0	0.31855	0.002668	8.93948	0	0.637183	4.62361	0.026427	19.6977	0	4.81535	5.86015	2.5205	3.2337	1.86479	3.37137	8.47023	6.22397		3.90725	3.41131	7.47562	1.13539
2.30103	0	3.20411	2.61729	4.97069	0	2.12213	3.60958	4.71932	11.4434	0	4.34258	10.2699	6.03998	7.77839	4.85176	0.458636	3.08245	8.95174	0	1.71671	10.9215	7.31906	1.88268
1.60206	4.15351	16.9099	12.6567	44.9857	2.66533	7.02513	12.6054	4.47384	8.25302	0.001879	26.0524	35.9809	32.5888	37.5917	24.568	0	2.64804	12.7587	2.51742	0.050722	54.6046	33.6301	22.4776
0.90309	31.5038	66.9189	43.9912	100	20.9197	25.1791	39.0693	41.3638	15.383	0	43.2222	77.2087	78.2089	72.2128	63.0729	65.6885	20.6834	56.3195	32.5643	11.2409	85.9557	95.7155	78.6789
0.20412	53.35	88.8838	80.9137	100	72.442	54.0221	76.2573	68.5713	51.7491	4.55951	79.6793	91.7767	88.3707	72.9139	58.6745	100	81.7088	100	65.1564	60.9172	87.9076	85.6813	84.0612
-0.49485	67.774	90.2978	86.8216	100	90.9412	68.1892	93.9276	91.6566	100	100.507	80.9236	100	92.409	89.9432	52.6441	100	100	100	84.3433	94.4352	99.5627	82.7139
-1.19382	90.4297	94.5981	89.5632	100	97.2387	96.9973	100	100	88.1248		92.6799	96.6594	91.8391	98.1873	70.3455	91.5649	100	99.1769	87.1814	98.0243	101.283	99.1734	90.3686

## Sheet: Figure 3d
log [C] (nM)	SB2					UK					SA					Brazil					India
3	0	0.148643	0.112679	16.9543		1.51973	4.02949	0.387456	2.30601		9.66093	6.33831	2.15967	8.02486		8.63251					5.29268	4.1962
2.30103	1.08065	10.5977	7.65556	0		4.75347	5.09702	12.0599	19.8922	0	8.6151	16.6453	12.9459	26.292	7.02933	0	11.5509	23.8152	0		0	13.6164	25.1534	0
1.60206	12.8133	43.5189	28.5509	55.7117	0	12.4698	27.8614	11.4395	8.23334	0	39.7311	51.7136	44.1381	59.5864	41.1574	0	0.940438	41.6789	4.83068		0	65.9833	76.7324	37.8307
0.90309	53.0091	83.556	55.0023	100	31.8674	38.5091	59.6546	60.291	53.9631	0	54.6567	62.1742	66.7756	99.2713	89.1898	0	1.00731	95.3074	49.9787		0	100	100	95.6654
0.20412	79.4798	92.5612	85.021	100	79.0668	56.7628	63.0653	62.3334	100	0	63.8002	67.3054	60.7262	87.9301	97.1304	75.4607	65.7035	100	82.6067		68.4547	86.2131	100	100
-0.49485	83.3293	94.8447	85.8783	100	100	68.3556	77.9197	68.9	100	68.6997	76.5319	75.7767	69.4582	92.7897	93.6397	100	92.9624	100	97.3601			78.2794	100	100
-1.19382	91.4404	97.4988	94.5631	100	100	68.4372	71.2209	84.9067	100	83.4401	75.3943	74.8717	100		96.2799	98.3176	96.7175	100	97.435		100	84.9713	100	100
