# Supplementary material for: A﻿ TMPRSS2 inhibitor acts as a pan-SARS-CoV-2 prophylactic and therapeutic
Source: Nature. 2022 Mar 28;605(7909):340–8. doi: 10.1038/s41586-022-04661-w (PMC9095466; doi:10.1038/s41586-022-04661-w)
Supplement: Supplementary file 8 — Source Data Fig. 4 [file 41586_2022_4661_MOESM8_ESM.xlsx]

## Sheet: Sheet1
	Figure 4
	Raw Weight Data for panels B-F
	Days From Challenge	N-0385 Males					N-0385 Females					N-0385(OH) Males					N-0385(OH) Females					Saline Males					Saline Females
	-1	28.6	24.9	24.9	28.9	28.8	18.3	17.9	21	20.8	20.3	25.8	25.7	28.3	26.1	26.4	20.4	21	19.4	21.9	20.9	24.6	27.6	29.4	24.6	29.6	21.9	19	22.8	22.3	21.6
	0	27.8	24.6	22.6	28.8	28.8	18.7	17.9	20.9	21.4	20.2	25.2	25.4	28.2	26.5	26.5	19.8	21.3	19.1	21.7	21.2	24	27.8	30.2	24.2	29.6	20.9	19	22.8	22	20.9
	1	27.6	24.9	24.6	26.2	28.1	18.7	17.9	20.4	20.9	20	23.1	25.9	22.4	26.8	25.2	20.4	21.3	19.2	22	20.3	23.8	28.3	28.3	24.6	28.7	20.3	19.3	22.3	21.3	21.4
	2	27.9	24.9	25.4	25.8	27.9	18.5	18.6	20.7	20.5	20	22.7	25.3		26.6	24.7	20.1	21.1	19.2	21.5	20.6	24.8	27.5	29.1	24.6	28.6	21.1	19.2	22.7	21.3	21.6
	3	27.6	25.2	25.7	25.9	28	19	19.3	21.3	20.8	20.6	23.2	25.4		26.3	25	20.7	21	19.4	21.6	21.1	23.8	27.9	28.2	24.7	28.1	21.7	19.3	23.2	20.8	21.6
	4	27.6	24.2	25.6	25.8	28	19	19.3	21	20.7	20.6	23.7	25.7		26.3	25.6	21	21	19.9	21.9	21.5	24.5	28.3	28.7	24.7	28.5	22	19.4	23.3	20.7	21.8
	5	27.5	22.7	24.2	25.4	27.7	19	19.3	21.1	20.5	21.1	23.7	25.1		26.2	22.6	19.5	21.4	19.5	20.1	21.4	23.5	27.9	28.4	24.1	25.7	22.5	17.6	22.7	18.9	21
	6	27.1	21.6	22.2	24.9	27.2	20.6	19.4	20.5	20.6	20.3	20.5	21.5		25.7	20.6	17.6	19	17.6	17.6	18.5	21.9	26.2	27	21.3	23.3	21.4	16.4	21	17.5	18.5
	7	28.1	21.1	21.7	23.7	27	19.1	20.5	21.2	20.6	20.6				24.8			18.2	16.9		19	20.1	25.1	23.4	21		19.8				17.7
	8	27.5		21	20.6	26.5	17.5	20.8	21.6	21.3	21				22.5						20.5						19				16.7
	9	27				27.2	17.2	21.2	21.5	21.6	20.7				20.6						21.4
	10	27.7				27.7	18.4	20.9	21.4	21	21.1										21.8
	11	28				28	19	21	22	22	21										22
	12	28				28	20	21	22	22	21										22
	13	28				28	20	21	22	21	21										21
	14	28				28	20	21	21	21	22										22
