# Supplementary material for: A﻿ TMPRSS2 inhibitor acts as a pan-SARS-CoV-2 prophylactic and therapeutic
Source: Nature. 2022 Mar 28;605(7909):340–8. doi: 10.1038/s41586-022-04661-w (PMC9095466; doi:10.1038/s41586-022-04661-w)
Supplement: Supplementary file 9 — Source Data Fig. 5 [file 41586_2022_4661_MOESM9_ESM.xlsx]

## Sheet: Raw Weight Data for panels B-E
Figure 5
Raw Weight Data for panels B-E
Animal weight in grams
Days from challenge	N-0385(-1-2) Males					N-0385(-1-2) Females					Saline Males					Saline Females
-1	20.5	19.3	20.8	18	21.3	19.2	19	18	17.6	17.4	25.4	20.7	21.8	21.6	20.2	19.8	20.8	17.7	20.5	20.1
0	20.1	19.3	20.9	19.6	21.3	19.6	19.1	18	17.1	17.1	25.3	20.8	21.9	21.9	20.2	19.9	20.8	17.9	20.6	20.2
1	20.4	19.4	21.2	19.9	21.5	19.7	19.2	17.9	16.6	17	24.7	20.8	21.5	21.8	20.3	19.8	20.8	18.1	20.6	20.1
2	19.5	19.5	20.7	19.5	20.8	17.4	19	17.7	17	17.3	24.7	20.7	21.6	21.7	20.4	19.4	20.5	17.8	20.3	19.7
3	19.9	17.3	20.2	19.2	19.5	18.1	19.1	17.1	17	17.4	24.8	20.9	21.3	21.7	20.3	19.3	20.8	17.4	20.2	19.9
4	20.6	17.4	20.6	20	19.3	18.8	19.1	17.3	17.3	17.5	24.4	20.4	21.4	22	20	19.2	20.4	17.5	20	19.9
5	20.8	17.8	21.1	20.3	20.3	19.4	19.4	17.7	17.6	17.4	22.4	19.4	19.8	22.2	20.2	19.6	20.4	15.9	20.2	17.9
6	20.9	18.8	21.1	20	21.3	19.4	19.6	17.9	18	17.8	20.4	18.1	18.4	21.4	18.6	19.7	20.5	14.3	20.2	16.2
7	21.1	19.4	21.5	20.3	22.1	19.4	20	18.4	17.5	17.9	19.2	17.8	17.5	20.1	17.8	17.2	20.4		20.3	15.6
8	21.1	19.7	21.9	20.6	22	19.8	19.9	18.1	17.4	17.8							20		20.1
9	21.6	19.5	21.8	20.5	22.2	19.6	19.9	18	17.7	17.9							20.7		20.6
10	21	19.5	22.1	20.2	22.4	19.8	19.6	18.3	17.4	17.8							20.8		20.6
11	21.5	20.1	22	20.4	22.4	19.8	19.4	18.3	17.3	17.8							20.4		20.2
12	21.3	19.8	22.2	20.8	22.5	19.8	19.3	18.4	17.5	18.1							20.3		20.7
13	21.3	20	22.3	21.3	22.4	19.6	20	18.6	17.6	17.9							20.4		20.4
14	21.7	20.3	22.1	22.2	21.1	19.6	20	18.8	17.8	18							20.8		20.7

## Sheet: Raw Data Panel F (Plaque Assays
	Raw Data Panel F (Plaque Assays)
		Tissue weight (mg)	Resuspension volume (5ul/mg)	Sample 1	Sample 2	Sample 1	Sample 2	Average Plaques	Dilution Factor	Infection Volume (mL)	PFU/mL	PFU/g
N-0385	Males	70	350	57	53	49	54	53.25	1000	0.1	532500	2662500
		85	425	0	0	0	0	0		0.1	0	0
		52	260	0	0	0	0	0		0.1	0	0
		47	235	0	0	0	0	0		0.1	0	0
		40	200	0	0	0	0	0		0.1	0	0
	females	41	205	0	0	0	0	0		0.1	0	0
		30	150	20	20	22	22	21	10000	0.1	2100000	10500000
		52	260	0	0	0	0	0		0.1	0	0
		72	360	0	0	0	0	0		0.1	0	0
		38	190	6	9	7	9	7.75	1000	0.1	77500	387500
Saline mice	Males	59	295	14	14	15	12	13.75	100000	0.1	13750000	68750000
		56	280	11	6	10	7	8.5	10000	0.1	850000	4250000
		57	285	0	0	0	0	0		0.1	0	0
		59	295	12	14	15	15	14	100000	0.1	14000000	70000000
		105	525	38	28	35	28	32.25	100000	0.1	32250000	161250000
	Females	92	460	7	14	7	14	10.5	100000	0.1	10500000	52500000
		80	400	13	7	12	6	9.5	100000	0.1	9500000	47500000
		90	450	0	0	0	0	0		0.1	0	0
		60	300	0	0	0	0	0		0.1	0	0
		62	310	0	0	0	0	0		0.1	0	0

## Sheet: Raw Data Panel G (IHC)
Raw Data Panel G (IHC)	Lung
	Image	Positive %	Num Positive per mm^2	Area µm^2
Saline control	Females	15.3	1551.3	2.81049e+07
		20.17	2026.9	4.1232e+07
		0.0746	7.546	4.29359e+07
		0.0717	7.291	3.66204e+07
		0.1174	11.87	4.74374e+07
Saline control	Males	9.475	956.05	3.92783e+07
		0.8095	82.09	4.11979e+07
		0.1601	16.26	4.60629e+07
		5.886	593.31	4.9205e+07
		17.15	1741.3	3.20634e+07
N-0385	Females	0.0549	5.547	3.10083e+07
		0.0981	9.942	27156736
		0.1335	13.6	2.75745e+07
		0.1309	13.27	2.64567e+07
		0.07	7.069	2.82924e+07
N-0385	Males	0.1899	19.22	3.37716e+07
		0.0899	9.103	2.2629e+07
		0.1288	13.04	3.04339e+07
		0.204	20.75	3.80165e+07
		0.1028	10.41	4.42017e+07

## Sheet: Raw Data Panel H endpoint plaqu
Raw Data Panel H endpoint plaque assay
Group		Tissue weight (mg)	Resuspension volume (5ul/mg)	Sample 1	Sample 2	Sample 1	Sample 2	Average Plaques	Dilution Factor	Infection Volume	PFU/mL	PFU/g
Saline Control	Males	108	540	14	12	12	11	12.25	10000	0.1	1225000	6125000
		157	785	8	9	7	8	8	100	0.1	8000	40000
		166	830	28	30	24	33	28.75	1000	0.1	287500	1437500
		76	380	17	17	17	17	17	1000	0.1	170000	850000
		144	720	27	14	27	38	26.5	100	0.1	26500	132500
Saline Control	Females	128	640	31	25	27	22	26.25	10000	0.1	2625000	13125000
		201	1005	0	0	0	0	0		0.1	0	0
		46	230	21	15	22	14	18	100000	0.1	18000000	90000000
		152	760	0	0	0	0	0		0.1	0	0
		74	370	10	9	9	9	9.25	10000	0.1	925000	4625000
N-0385	Males	56	280	0	0	0	0	0		0.1	0	0
		111	555	0	0	0	0	0		0.1	0	0
		229	1145	0	0	0	0	0		0.1	0	0
		125	625	0	0	0	0	0		0.1	0	0
		147	735	0	0	0	0	0		0.1	0	0
N-0385	Females	151	755	0	0	0	0	0		0.1	0	0
		120	600	0	0	0	0	0		0.1	0	0
		151	755	0	0	0	0	0		0.1	0	0
		105	525	0	0	0	0	0		0.1	0	0
		160	800	0	0	0	0	0		0.1	0	0
