# Supplementary material for: A﻿ TMPRSS2 inhibitor acts as a pan-SARS-CoV-2 prophylactic and therapeutic
Source: Nature. 2022 Mar 28;605(7909):340–8. doi: 10.1038/s41586-022-04661-w (PMC9095466; doi:10.1038/s41586-022-04661-w)
Supplement: Supplementary file 10 — Source Data Fig. 6 [file 41586_2022_4661_MOESM10_ESM.xlsx]

## Sheet: Raw Data Panel A-D (weight)
Figure 6 Panel A-D raw data
Weight in grams/mouse
single dose				Day -1	Day 0	Day 1	Day 2	Day 3	Day 4	Day 5	Day 6
	0 hpi		Male	29.1	29.8	27.5	26.2	26	26.4	27.2	27.5
				31.7	32	31	27.3	27.5	27.8	28.7	29.9
				30.5	31	29.7	29.4	29	29.1	28.9	29.7
				27.3	27.6	26.1	26	25.7	26.2	26.7	27
				26.2	26.9	24.6	24.1	23.8	23.9	25	25.1
			Female	19.1	19	18	16.7	17.4	17.7	17.6	17
				19.9	20	18.4	17.8	18.1	18	18	17
				18.2	18.5	17.3	17.3	17.8	18.1	18.1	18
				17.5	17.9	17	15.9	16	16.7	16.7	16.2
				19	19.7	18	18	17.7	18	18.4	18.2
	12 hpi		Male	29.7	30.3	29.9	29.3	29.5	28.8	29.5	29.2
				27.5	27.5	27.5	27.2	27.5	26.8	27.3	27.6
				25.8	26	26.1	25.7	26.3	26	26.2	26.5
				28.7	29	29.5	29.1	29.5	29.4	29.8	29.4
				29.2	29.7	30	29.6	30	29.2	29.3	29.3
			Female	19	19.7	19.5	19.5	19.6	19.7	19.6	20.1
				20.6	21.1	20.4	20.6	20.4	19.7	20	20.4
				20.4	21.2	20.4	20.9	20.6	20.4	20.8	21.2
				20	20	19.9	19.9	19.9	19.8	20.1	20.1
				20.2	21.2	20.6	20.9	21	20.6	20.9	21.5
	12 hpi Saline		Male	24.4	24.8	24.1	24.4	24.3	23.1	22	20.6
				23.8	24.5	23.6	23.7	23.7	21.5	20.4	19.1
				24.3	25.2	24.3	24	24.1	21.5	20.2	19
				21.5	22.1	21.6	21.8	21.5	19.4	18.4	17.4
				24.1	25	24.3	24.2	24.8	24.2	23.6	21.7
			Female	19.9	19.7	19.6	19.7	19.8	19.8	19.5	18.6
				20.2	20.4	20.2	20.4	19.8	19.4	19	18
				19.3	19.8	19.2	19.5	19.4	18.9	17.4	16.2
				20.4	21.1	20.8	20.6	21.3	20.9	20.7	19.3
				20.8	21.3	20.8	21	21.1	20.9	20.2	18.9

## Sheet: Raw Data Panel E (Plaque Assays
Raw Data Panel E (Plaque Assays)
			Vial weight mt	With tissue	Lung amt mg	Vol uL 2%	Plaque Assay 1	Plaque assay 2	average	Dilution Factor	Infection Volume mL	PFU/mL	PFU/g
	Saline Control	Males	1.845	1.984	139	695	2	5	3.5	10000	0.1	350000	1750000
			1.787	1.929	142	710	3	3	3	100000	0.1	3000000	15000000
			1.736	1.8	64	320	4	5	4.5	100000	0.1	4500000	22500000
			1.674	1.752	78	390	2	2	2	1000	0.1	20000	100000
			1.859	1.96	101	505	31	23	27	10000	0.1	2700000	13500000
		females	1.69	1.79	100	500	2	9	5.5	10000	0.1	550000	2750000
			1.879	1.994	115	575	8	3	5.5	1000	0.1	55000	275000
			1.744	1.857	113	565	4	2	3	100000	0.1	3000000	15000000
			1.906	2.02	114	570	1	11	6	100	0.1	6000	30000
			1.767	1.86	93	465	14	5	9.5	1000	0.1	95000	475000
	N-0385 12h PI	Males	1.822	1.956	134	670	6	5	5.5	1000	0.1	55000	275000
			1.814	1.928	114	570	6	7	6.5	100	0.1	6500	32500
			1.853	1.927	74	370	2	5	3.5	10	0.1	350	1750
			1.774	1.875	101	505	0	0	0	1	0.1	0	0
			1.811	1.935	124	620	0	0	0	10	0.1	0	0
		Females	1.788	1.844	56	280	6	6	6	100000	0.1	6000000	30000000
			1.84	1.904	64	320	0	0	0		0.1	0	0
			1.815	1.903	88	440	8	3	5.5	1000	0.1	55000	275000
			1.704	1.785	81	405	0	0	0		0.1	0	0
			1.943	2.02	77	385	2	2	2	10	0.1	200	1000

## Sheet: Figure 6 Panel F (IHC)
Figure 6 Panel F (IHC)
		Image	Num Positive events/mm^2
		n385 f1	0.9105
		n385 f2	3.523
		n385 f3	51.75
		n385 f4	3.842
		n385 f5	20.48
		n385 m1	2181.1
		n385 m2	5.047
		n385 m3	10.41
		n385 m4	9.171
		n385 m5	935.88
		saline f1	379.12
		saline f2	40.46
		saline f3	848.66
		saline f4	31.39
		saline f5	89.02
		saline m1	946.03
		saline m2	2714.7
		saline m3	478.1
		saline m4	6.232
		saline m5	1288.8
