# Supplementary material for: A﻿ TMPRSS2 inhibitor acts as a pan-SARS-CoV-2 prophylactic and therapeutic
Source: Nature. 2022 Mar 28;605(7909):340–8. doi: 10.1038/s41586-022-04661-w (PMC9095466; doi:10.1038/s41586-022-04661-w)
Supplement: Supplementary file 11 — Source Data Extended Data Fig. 1 [file 41586_2022_4661_MOESM11_ESM.xlsx]

## Sheet: S1B
% Viability
Experiment # / Sample	Triton	N-0130	N-0678	N-0385	N-0386	N-0438	N-0100	N-0676	N-1296	Camostat	DMSO
N1	0.0811542	135.599	113.206	100.251	74.9602	88.8888	122.116	51.1587	105.805	115.453	98.7699
N2	6.37236	98.9541	99.0575	90.0819	95.5854	100.957	96.727	91.6799	98.2246	94.4731	91.7085
N3	5.98508	91.942	116.76	95.4921	84.3262	88.6613	87.5998	71.1697	76.6028	96.0284	84.4568
N4	2.91814	112.563	107.085	126.811	102.81	132.788	134.594	112.182	117.748	136.615	98.673

## Sheet: S1C
Representative curves shown in Figure S1C					IC50 determined from independant experiments
	mTMPRSS2 relative activity			N-0385	IC50
Log[N-0385] (M)	Technical duplicates			N1	1.218e-08
1e-06	5.06844	5.08118		N2	1.427e-08
2e-07	7.4129	6.9633		N3	1.039e-08
4e-08	20.9864	20.4367		Mean	1.228e-08
8e-09	65.0033	66.5341		SD	1.942e-09
1.6e-09	91.1546	92.3632
3.2e-10	97.8367	101.692
6.4e-11	97.5163	99.9408
1.28e-11	101.504	104.741
2.56e-12	96.7755	100.325

## Sheet: S1D-E
Target Genes
		Colonoids	Calu-3
ACE2	Cycle Threshold	27.5411	29.5791
	Cycle Thresholdt.TechE	0.0438194	0.143606
	Cycle Threshold.N	3	3
	Relative expression	1.114	1
TMPRSS2	Cycle Threshold	26.26	31.8437
	Cycle Thresholdt.TechE	0.0345127	0.283702
	Cycle Threshold.N	3	3
	Relative expression	13.01	1
Reference Genes
		Colonoids	Calu-3
MRPL19	Cycle Threshold	26.0321	27.4462
	Cycle Thresholdt.TechE	0.0279759	0.0956195
	Cycle Threshold.N	3	3
	Relative expression	2.98942	1.15553
PUM1	Cycle Threshold	24.733	27.1539
	Cycle Thresholdt.TechE	0.0623604	0.168151
	Cycle Threshold.N	3	3
	Relative expression	4.39505	0.793129
YWHAV	Cycle Threshold	21.1252	22.9822
	Cycle Thresholdt.TechE	0.0343232	0.00888313
	Cycle Threshold.N	3	3
	Relative expression	3.1023	0.88796
