# Supplementary material for: A﻿ TMPRSS2 inhibitor acts as a pan-SARS-CoV-2 prophylactic and therapeutic
Source: Nature. 2022 Mar 28;605(7909):340–8. doi: 10.1038/s41586-022-04661-w (PMC9095466; doi:10.1038/s41586-022-04661-w)
Supplement: Supplementary file 12 — Source Data Extended Data Fig. 3 [file 41586_2022_4661_MOESM12_ESM.xlsx]

## Sheet: Sheet 1
				CC50							CC50						CC50						CC50
		N-0130		2.68						N-386	1.88					N-0438	0.98					N-385	3.47
			Log [inhibior	Average (n=2)	% of Viability	% of Viability			Log [inhibitor]	Average (n=2)	% of Viability	% of Viability			Log [inhibitor]	% of Viability	% of Viability	% of Viability			Log [inhibitr] (mM)	Average (n=2)	% of Viability	% of Viability
			-2.52288	44.5	42	47															-2.52288	52.5	42	63
			-3	86.5	84	89			-2.52288	46	44	48			-2.52288	25.5	12	39			-3	80.5	74	87
			-3.52288	90.5	90	91			-3.52288	82.5	79	86			-3.52288	87.5	86	89			-3.52288	92	90	94
			-4	91	88	94			-4	87	86	88			-4	86	81	91			-4	91	94	88
			-4.52288	96.5	98	95			-4.52288	87.5	85	90			-4.52288	89	89	89			-4.52288	87	90	84
			-5	95	98	92			-5	87	86	88			-5	89	93	85			-5	101	103	99
			-5.52288	100	99	101			-5.52288	95	95	95			-5.52288	99	101	97			-5.52288	110.5	110	111
			-6.52288	105.5	103	108			-6.52288	100	98	102			-6.52288	107.5	111	104			-6.52288	111	113	109
			-7.52288	101	99	103			-7.52288	103.5	101	106			-7.52288	103	107	99			-7.52288	110.5	116	105
			-8.52288	104	101	107			-8.52288	102	102	102			-8.52288	104	109	99			-8.52288	117	119	115
