# Supplementary material for: A﻿ TMPRSS2 inhibitor acts as a pan-SARS-CoV-2 prophylactic and therapeutic
Source: Nature. 2022 Mar 28;605(7909):340–8. doi: 10.1038/s41586-022-04661-w (PMC9095466; doi:10.1038/s41586-022-04661-w)
Supplement: Supplementary file 13 — Source Data Extended Data Fig. 5 [file 41586_2022_4661_MOESM13_ESM.xlsx]

## Sheet: Sheet1
Figure S8 C
	Animal Number	Tissue weight (g)	Resuspension volume (5ul/mg)	Sample 1	Sample 2	Sample 1	Sample 2	Average Plaques	Dilution Factor	Infection Volume	PFU/mL	PFU/g
N-0385	Males	0.078	390			0	0	0		0.085	0	0
		0.155	775	6	11	5	11	8.25	10	0.085	970.588	4852.94
		0.147	735	11	10	9	10	10	10	0.085	1176.47	5882.35
		0.091	455	9	31	9	31	20	10000	0.085	2.35294e+06	1.17647e+07
		0.122	610	0	0	0	0	0		0.085	0	0
	Females	0.138	690	0	0	0	0	0		0.085	0	0
		0.18	900	0	0	0	0	0		0.085	0	0
		0.113	565	0	0	0	0	0		0.085	0	0
		0.178	890	0	0	0	0	0		0.085	0	0
		0.178	890	0	0	0	0	0		0.085	0	0
N-0385(OH)	Males	0.067	335	0	0	0	0	0		0.085	0	0
		0.144	720	19	14	20	14	16.75	10000	0.085	1.97059e+06	9.85294e+06
		0.101	505	0	0	0	0	0		0.085	0	0
		0.152	760	0	0	0	0	0		0.085	0	0
		0.134	670	11	13	14	11	12.25	1000	0.085	144118	720588
	Females	0.093	465	29	21	27	25	25.5	10000	0.085	3000000	15000000
		0.151	755	22	24	27	25	24.5	1000	0.085	288235	1.44118e+06
		0.105	525	13	15	14	17	14.75	10000	0.085	1.73529e+06	8.67647e+06
		0.115	575	0	0	0	0	0		0.085	0	0
		0.091	455	29	44	23	41	34.25	1000	0.085	402941	2.01471e+06
Saline	Males	0.107	535	18	9	16	9	13	1000	0.085	152941	764706
		0.127	635	0	0	0	0	0		0.1	0	0
		0.105	525	19	16	18	15	17	100	0.1	17000	85000
		0.163	815	41	39	37	35	38	1000	0.1	380000	1900000
		0.215	1075	59	49	56	55	54.75	1000	0.1	547500	2737500
	Females	0.072	360	16	23	16	25	20	10000	0.1	2000000	10000000
		0.125	625	30	19	30	17	24	10000	0.1	2400000	12000000
		0.096	480	7	3	7	3	5	100000	0.1	5000000	25000000
		0.093	465	10	10	10	10	10	10	0.1	1000	5000
		0.065	325	11	5	8	5	7.25	100	0.085	8529.41	42647.1
